# Supplementary material for: Chimerism Testing by Next Generation Sequencing for Detection of Engraftment and Early Disease Relapse in Allogeneic Hematopoietic Cell Transplantation and an Overview of NGS Chimerism Studies
Source: Int J Mol Sci. 2023 Jul 23;24(14):11814. doi: 10.3390/ijms241411814 (PMC10380370; doi:10.3390/ijms241411814)
Supplement: Supplementary file 1 [file ijms-24-11814-s001.zip]

Archive with 1 entries (1 files):
- ijms-2503721-supplementary.pptx
